# Supplementary material for: Genomic differentiation within East Asian Helicobacter pylori
Source: Microb Genom. 2022 Feb 21;8(2):000676. doi: 10.1099/mgen.0.000676 (PMC8942036; doi:10.1099/mgen.0.000676)
Supplement: Supplementary material 3 [file mgen-8-0676-s003.xlsx]

## Sheet: Sheet1
Supplementary Table S2. H.pylori strains used in this study.
Strain ID	Sequencer	Depth	Assembly status	Geographic origin	Subgroup assigned by fineSTRUCTURE	Disease	Isolation Date	Host Ethnicity	Acc. no	Refs.
YN4-109	PacBio RS II	-	Complete	Mainland China Yunnan ( South West )	Sg1	Duodenal Ulcer	2002	Naxi	-	Present study
YN-M52	Hiseq2500	375	Draft	Mainland China Yunnan ( South West )	Sg1	Chronic gastritis(non-atrophic)	2016	Mosuo	-	Present study
YN-P205	Hiseq2500	375	Draft	Mainland China Yunnan ( South West )	Sg1	Chronic gastritis(non-atrophic)	2016	Pumi	-	Present study
XZ274	*	*	Complete	Mainland China Tibet (South West )	Sg1	Gastric cancer	-	Tibetan	GCA_000262655.1	Guo et al. 2012
YN1-101	PacBio RS II	-	Complete	Mainland China Yunnan ( South West )	Sg1	Gstric ulcer	2002	Han	-	Present study
YN1-139	PacBio RS II	-	Complete	Mainland China Yunnan ( South West )	Sg1	Duodenal Ulcer	2002	Han	-	Present study
YN1-91	Hiseq2500	375	Draft	Mainland China Yunnan ( South West )	Sg1	Chronic Gastritis	2002	Han	GCA_000740095.1	You et al. 2015
YN1-99	PacBio RS II	-	Complete	Mainland China Yunnan ( South West )	Sg1	Chronic Gastritis	2002	Han	-	Present study
YN3-21	PacBio RS II	-	Complete	Mainland China Yunnan ( South West )	Sg1	Chronic Gastritis	2002	Bai	-	Present study
YN3-34	PacBio RS II	-	Complete	Mainland China Yunnan ( South West )	Sg1	GDU	2002	Bai	-	Present study
YN3-77	PacBio RS II	-	Complete	Mainland China Yunnan ( South West )	Sg1	Chronic Gastritis	2002	Bai	-	Present study
YN4-105	PacBio RS II	-	Complete	Mainland China Yunnan ( South West )	Sg1	Duodenal Ulcer	2002	Naxi	-	Present study
YN4-11	PacBio RS II	-	Complete	Mainland China Yunnan ( South West )	Sg1	Chronic Gastritis	2002	Bai	-	Present study
YN4-125	PacBio RS II	-	Complete	Mainland China Yunnan ( South West )	Sg1	Chronic Gastritis	2002	Naxi	-	Present study
YN4-134	PacBio RS II	-	Complete	Mainland China Yunnan ( South West )	Sg1	Ulcer	2002	Naxi	-	Present study
YN4-58	PacBio RS II	-	Complete	Mainland China Yunnan ( South West )	Sg1	Chronic Gastritis	2002	Naxi	-	Present study
YN4-62	PacBio RS II	-	Complete	Mainland China Yunnan ( South West )	Sg1	Duodenal Ulcer	2002	Bai	-	Present study
YN4-83	PacBio RS II	-	Complete	Mainland China Yunnan ( South West )	Sg1	Ulcer	2002	Naxi	-	Present study
YN4-84	*	*	Draft	Mainland China Yunnan ( South West )	Sg1	Chronic Gastritis	2002	Naxi	GCA_000740115.1	You et al. 2015
M1303	Hiseq2500	375	Draft	Mainland China Yunnan ( South West )	Sg1	NA	2016	Mosuo	-	Present study
M3021	Hiseq2500	375	Draft	Mainland China Yunnan ( South West )	Sg1	NA	2016	Mosuo	-	Present study
M3022	Hiseq2500	375	Draft	Mainland China Yunnan ( South West )	Sg1	NA	2016	Mosuo	-	Present study
M3029	Hiseq2500	375	Draft	Mainland China Yunnan ( South West )	Sg1	NA	2016	Mosuo	-	Present study
M401	Hiseq2500	375	Draft	Mainland China Yunnan ( South West )	Sg1	NA	2016	Mosuo	-	Present study
M523	Hiseq2500	375	Draft	Mainland China Yunnan ( South West )	Sg1	Chronic gastritis(non-atrophic)	2016	Mosuo	-	Present study
M588	Hiseq2500	375	Draft	Mainland China Yunnan ( South West )	Sg1	NA	2016	Mosuo	-	Present study
M628	Hiseq2500	375	Draft	Mainland China Yunnan ( South West )	Sg1	NA	2016	Mosuo	-	Present study
M670	Hiseq2500	375	Draft	Mainland China Yunnan ( South West )	Sg1	NA	2016	Mosuo	-	Present study
M712	Hiseq2500	375	Draft	Mainland China Yunnan ( South West )	Sg1	NA	2016	Mosuo	-	Present study
M736	Hiseq2500	375	Draft	Mainland China Yunnan ( South West )	Sg1	NA	2016	Mosuo	-	Present study
P162	Hiseq2500	375	Draft	Mainland China Yunnan ( South West )	Sg1	Chronic gastritis(non-atrophic)	2016	Pumi	-	Present study
P164	Hiseq2500	375	Draft	Mainland China Yunnan ( South West )	Sg1	Chronic gastritis(non-atrophic)	2016	Pumi	-	Present study
P200	Hiseq2500	375	Draft	Mainland China Yunnan ( South West )	Sg1	NA	2016	Pumi	-	Present study
P214	Hiseq2500	375	Draft	Mainland China Yunnan ( South West )	Sg1	NA	2016	Pumi	-	Present study
YN-M12	Hiseq2500	375	Draft	Mainland China Yunnan ( South West )	Sg1	Chronic gastritis(non-atrophic)	2016	Mosuo	-	Present study
YN-M1233	Hiseq2500	375	Draft	Mainland China Yunnan ( South West )	Sg1	Chronic gastritis(non-atrophic)	2016	Mosuo	-	Present study
YN-M1466	Hiseq2500	375	Draft	Mainland China Yunnan ( South West )	Sg1	NA	2016	Mosuo	-	Present study
YN-M1573	Hiseq2500	375	Draft	Mainland China Yunnan ( South West )	Sg1	Chronic gastritis(non-atrophic)	2016	Mosuo	-	Present study
YN-M1575	Hiseq2500	375	Draft	Mainland China Yunnan ( South West )	Sg1	Chronic gastritis(non-atrophic)	2016	Mosuo	-	Present study
YN-M1579	Hiseq2500	375	Draft	Mainland China Yunnan ( South West )	Sg1	Chronic atrophic gastritis	2016	Mosuo	-	Present study
YN-M21	Hiseq2500	375	Draft	Mainland China Yunnan ( South West )	Sg1	Chronic gastritis(non-atrophic)	2016	Mosuo	-	Present study
YN-M242	Hiseq2500	375	Draft	Mainland China Yunnan ( South West )	Sg1	Chronic gastritis(non-atrophic)	2016	Mosuo	-	Present study
YN-M247	Hiseq2500	375	Draft	Mainland China Yunnan ( South West )	Sg1	Chronic gastritis(non-atrophic)	2016	Mosuo	-	Present study
YN-M264	Hiseq2500	375	Draft	Mainland China Yunnan ( South West )	Sg1	NA	2016	Mosuo	-	Present study
YN-M284	Hiseq2500	375	Draft	Mainland China Yunnan ( South West )	Sg1	Chronic gastritis(non-atrophic)	2016	Mosuo	-	Present study
YN-M304	Hiseq2500	375	Draft	Mainland China Yunnan ( South West )	Sg1	Chronic gastritis(non-atrophic)	2016	Mosuo	-	Present study
YN-M319	Hiseq2500	375	Draft	Mainland China Yunnan ( South West )	Sg1	Chronic gastritis(non-atrophic)	2016	Mosuo	-	Present study
YN-M346	Hiseq2500	375	Draft	Mainland China Yunnan ( South West )	Sg1	Chronic gastritis(non-atrophic)	2016	Mosuo	-	Present study
YN-P1268	Hiseq2500	375	Draft	Mainland China Yunnan ( South West )	Sg1	Chronic gastritis(non-atrophic)	2016	Pumi	-	Present study
YN-P1318	Hiseq2500	375	Draft	Mainland China Yunnan ( South West )	Sg1	Chronic gastritis(non-atrophic)	2016	Pumi	-	Present study
YN-P1327	Hiseq2500	375	Draft	Mainland China Yunnan ( South West )	Sg1	Chronic gastritis(non-atrophic)	2016	Pumi	-	Present study
YN-P1467	Hiseq2500	375	Draft	Mainland China Yunnan ( South West )	Sg1	Chronic gastritis(non-atrophic)	2016	Pumi	-	Present study
YN-P1470	Hiseq2500	375	Draft	Mainland China Yunnan ( South West )	Sg1	Chronic gastritis(non-atrophic)	2016	Pumi	-	Present study
YN-P1489	Hiseq2500	375	Draft	Mainland China Yunnan ( South West )	Sg1	Chronic gastritis(non-atrophic)	2016	Pumi	-	Present study
YN-P160	Hiseq2500	375	Draft	Mainland China Yunnan ( South West )	Sg1	Chronic gastritis(non-atrophic)	2016	Pumi	-	Present study
YN-P173	Hiseq2500	375	Draft	Mainland China Yunnan ( South West )	Sg1	Chronic gastritis(non-atrophic)	2016	Pumi	-	Present study
YN-P185	Hiseq2500	375	Draft	Mainland China Yunnan ( South West )	Sg1	Chronic gastritis(non-atrophic)	2016	Pumi	-	Present study
YNYX3	Hiseq2500	375	Draft	Mainland China Yunnan ( South West )	Sg1	gastric cancer	-	-	-	Present study
YNYX72	Hiseq2500	375	Draft	Mainland China Yunnan ( South West )	Sg1	gastritis	-	-	-	Present study
YNYX8	Hiseq2500	375	Draft	Mainland China Yunnan ( South West )	Sg1	Gastric ulcer	-	-	-	Present study
YNYX85	Hiseq2500	375	Draft	Mainland China Yunnan ( South West )	Sg1	gastritis	-	-	-	Present study
YNYX91	Hiseq2500	375	Draft	Mainland China Yunnan ( South West )	Sg1	gastritis	-	-	-	Present study
FJ-A129B	Hiseq2500	375	Draft	Mainland China Fujian Changle ( South East )	Sg2	Population based endoscopy screen-Most should be regarded as gastritis(Benjamin Wong,2014,JAMA)	1999	Han	-	Present study
FJ-A153A	Hiseq2500	375	Draft	Mainland China Fujian Changle ( South East )	Sg2	Population based endoscopy screen-Most should be regarded as gastritis(Benjamin Wong,2014,JAMA)	1999	Han	-	Present study
FJ-A155A	Hiseq2500	375	Draft	Mainland China Fujian Changle ( South East )	Sg2	Population based endoscopy screen-Most should be regarded as gastritis(Benjamin Wong,2014,JAMA)	1999	Han	-	Present study
FJ-A252A	Hiseq2500	375	Draft	Mainland China Fujian Changle ( South East )	Sg2	Population based endoscopy screen-Most should be regarded as gastritis(Benjamin Wong,2014,JAMA)	1999	Han	-	Present study
FJ-A259A	Hiseq2500	375	Draft	Mainland China Fujian Changle ( South East )	Sg2	Population based endoscopy screen-Most should be regarded as gastritis(Benjamin Wong,2014,JAMA)	1999	Han	-	Present study
FJ-A444B	Hiseq2500	375	Draft	Mainland China Fujian Changle ( South East )	Sg2	Population based endoscopy screen-Most should be regarded as gastritis(Benjamin Wong,2014,JAMA)	1999	Han	-	Present study
FJ-A4A	Hiseq2500	375	Draft	Mainland China Fujian Changle ( South East )	Sg2	Population based endoscopy screen-Most should be regarded as gastritis(Benjamin Wong,2014,JAMA)	1999	Han	-	Present study
FJ-A516A	Hiseq2500	375	Draft	Mainland China Fujian Changle ( South East )	Sg2	Population based endoscopy screen-Most should be regarded as gastritis(Benjamin Wong,2014,JAMA)	1999	Han	-	Present study
FJ-A555A	Hiseq2500	375	Draft	Mainland China Fujian Changle ( South East )	Sg2	Population based endoscopy screen-Most should be regarded as gastritis(Benjamin Wong,2014,JAMA)	1999	Han	-	Present study
FJ-B0001A	Hiseq2500	375	Draft	Mainland China Fujian Changle ( South East )	Sg2	Population based endoscopy screen-Most should be regarded as gastritis(Benjamin Wong,2014,JAMA)	1999	Han	-	Present study
FJ-B13A	Hiseq2500	375	Draft	Mainland China Fujian Changle ( South East )	Sg2	Population based endoscopy screen-Most should be regarded as gastritis(Benjamin Wong,2014,JAMA)	1999	Han	-	Present study
FJ-B15A	Hiseq2500	375	Draft	Mainland China Fujian Changle ( South East )	Sg2	Population based endoscopy screen-Most should be regarded as gastritis(Benjamin Wong,2014,JAMA)	1999	Han	-	Present study
FJ-B17A	Hiseq2500	375	Draft	Mainland China Fujian Changle ( South East )	Sg2	Population based endoscopy screen-Most should be regarded as gastritis(Benjamin Wong,2014,JAMA)	1999	Han	-	Present study
FJ-B42A	Hiseq2500	375	Draft	Mainland China Fujian Changle ( South East )	Sg2	Population based endoscopy screen-Most should be regarded as gastritis(Benjamin Wong,2014,JAMA)	1999	Han	-	Present study
FJ-B56A	Hiseq2500	375	Draft	Mainland China Fujian Changle ( South East )	Sg2	Population based endoscopy screen-Most should be regarded as gastritis(Benjamin Wong,2014,JAMA)	1999	Han	-	Present study
FJ-B57A	Hiseq2500	375	Draft	Mainland China Fujian Changle ( South East )	Sg2	Population based endoscopy screen-Most should be regarded as gastritis(Benjamin Wong,2014,JAMA)	1999	Han	-	Present study
FJ-B71A	Hiseq2500	375	Draft	Mainland China Fujian Changle ( South East )	Sg2	Population based endoscopy screen-Most should be regarded as gastritis(Benjamin Wong,2014,JAMA)	1999	Han	-	Present study
FJ-C124A	Hiseq2500	375	Draft	Mainland China Fujian Changle ( South East )	Sg2	Population based endoscopy screen-Most should be regarded as gastritis(Benjamin Wong,2014,JAMA)	1999	Han	-	Present study
FJ-C97A	Hiseq2500	375	Draft	Mainland China Fujian Changle ( South East )	Sg2	Population based endoscopy screen-Most should be regarded as gastritis(Benjamin Wong,2014,JAMA)	1999	Han	-	Present study
FJ-E2B	Hiseq2500	375	Draft	Mainland China Fujian Changle ( South East )	Sg2	Population based endoscopy screen-Most should be regarded as gastritis(Benjamin Wong,2014,JAMA)	1999	Han	-	Present study
FJ-E330B	Hiseq2500	375	Draft	Mainland China Fujian Changle ( South East )	Sg2	Population based endoscopy screen-Most should be regarded as gastritis(Benjamin Wong,2014,JAMA)	1999	Han	-	Present study
FJ-E555A	Hiseq2500	375	Draft	Mainland China Fujian Changle ( South East )	Sg2	Population based endoscopy screen-Most should be regarded as gastritis(Benjamin Wong,2014,JAMA)	1999	Han	-	Present study
FJ-F114A	Hiseq2500	375	Draft	Mainland China Fujian Changle ( South East )	Sg2	Population based endoscopy screen-Most should be regarded as gastritis(Benjamin Wong,2014,JAMA)	1999	Han	-	Present study
FJ-F11A	Hiseq2500	375	Draft	Mainland China Fujian Changle ( South East )	Sg2	Population based endoscopy screen-Most should be regarded as gastritis(Benjamin Wong,2014,JAMA)	1999	Han	-	Present study
FJ-F12A	Hiseq2500	375	Draft	Mainland China Fujian Changle ( South East )	Sg2	Population based endoscopy screen-Most should be regarded as gastritis(Benjamin Wong,2014,JAMA)	1999	Han	-	Present study
FJ-F176A	Hiseq2500	375	Draft	Mainland China Fujian Changle ( South East )	Sg2	Population based endoscopy screen-Most should be regarded as gastritis(Benjamin Wong,2014,JAMA)	1999	Han	-	Present study
FJ-F222A	Hiseq2500	375	Draft	Mainland China Fujian Changle ( South East )	Sg2	Population based endoscopy screen-Most should be regarded as gastritis(Benjamin Wong,2014,JAMA)	1999	Han	-	Present study
FJ-F223B	Hiseq2500	375	Draft	Mainland China Fujian Changle ( South East )	Sg2	Population based endoscopy screen-Most should be regarded as gastritis(Benjamin Wong,2014,JAMA)	1999	Han	-	Present study
FJ-F227B	Hiseq2500	375	Draft	Mainland China Fujian Changle ( South East )	Sg2	Population based endoscopy screen-Most should be regarded as gastritis(Benjamin Wong,2014,JAMA)	1999	Han	-	Present study
FJ-F262A	Hiseq2500	375	Draft	Mainland China Fujian Changle ( South East )	Sg2	Population based endoscopy screen-Most should be regarded as gastritis(Benjamin Wong,2014,JAMA)	1999	Han	-	Present study
FJ-F262B	Hiseq2500	375	Draft	Mainland China Fujian Changle ( South East )	Sg2	Population based endoscopy screen-Most should be regarded as gastritis(Benjamin Wong,2014,JAMA)	1999	Han	-	Present study
FJ-F281A	Hiseq2500	375	Draft	Mainland China Fujian Changle ( South East )	Sg2	gastric cancer	1999	Han	-	Present study
FJ-F304B	Hiseq2500	375	Draft	Mainland China Fujian Changle ( South East )	Sg2	Population based endoscopy screen-Most should be regarded as gastritis(Benjamin Wong,2014,JAMA)	1999	Han	-	Present study
FJ-F315A	Hiseq2500	375	Draft	Mainland China Fujian Changle ( South East )	Sg2	Population based endoscopy screen-Most should be regarded as gastritis(Benjamin Wong,2014,JAMA)	1999	Han	-	Present study
FJ-F329A	Hiseq2500	375	Draft	Mainland China Fujian Changle ( South East )	Sg2	Population based endoscopy screen-Most should be regarded as gastritis(Benjamin Wong,2014,JAMA)	1999	Han	-	Present study
FJ-F39A	Hiseq2500	375	Draft	Mainland China Fujian Changle ( South East )	Sg2	Population based endoscopy screen-Most should be regarded as gastritis(Benjamin Wong,2014,JAMA)	1999	Han	-	Present study
FJ-F65B	Hiseq2500	375	Draft	Mainland China Fujian Changle ( South East )	Sg2	Population based endoscopy screen-Most should be regarded as gastritis(Benjamin Wong,2014,JAMA)	1999	Han	-	Present study
FJ-F74B	Hiseq2500	375	Draft	Mainland China Fujian Changle ( South East )	Sg2	Population based endoscopy screen-Most should be regarded as gastritis(Benjamin Wong,2014,JAMA)	1999	Han	-	Present study
FJ-G695A	Hiseq2500	375	Draft	Mainland China Fujian Changle ( South East )	Sg2	Population based endoscopy screen-Most should be regarded as gastritis(Benjamin Wong,2014,JAMA)	1999	Han	-	Present study
FJ-H105A	Hiseq2500	375	Draft	Mainland China Fujian Changle ( South East )	Sg2	Population based endoscopy screen-Most should be regarded as gastritis(Benjamin Wong,2014,JAMA)	1999	Han	-	Present study
FJ-H105B	Hiseq2500	375	Draft	Mainland China Fujian Changle ( South East )	Sg2	Population based endoscopy screen-Most should be regarded as gastritis(Benjamin Wong,2014,JAMA)	1999	Han	-	Present study
FJ-H107A	Hiseq2500	375	Draft	Mainland China Fujian Changle ( South East )	Sg2	Population based endoscopy screen-Most should be regarded as gastritis(Benjamin Wong,2014,JAMA)	1999	Han	-	Present study
FJ-H122A	Hiseq2500	375	Draft	Mainland China Fujian Changle ( South East )	Sg2	Population based endoscopy screen-Most should be regarded as gastritis(Benjamin Wong,2014,JAMA)	1999	Han	-	Present study
FJ-H125A	Hiseq2500	375	Draft	Mainland China Fujian Changle ( South East )	Sg2	Population based endoscopy screen-Most should be regarded as gastritis(Benjamin Wong,2014,JAMA)	1999	Han	-	Present study
FJ-H132A	Hiseq2500	375	Draft	Mainland China Fujian Changle ( South East )	Sg2	Population based endoscopy screen-Most should be regarded as gastritis(Benjamin Wong,2014,JAMA)	1999	Han	-	Present study
FJ-H134B	Hiseq2500	375	Draft	Mainland China Fujian Changle ( South East )	Sg2	Population based endoscopy screen-Most should be regarded as gastritis(Benjamin Wong,2014,JAMA)	1999	Han	-	Present study
FJ-H137B	Hiseq2500	375	Draft	Mainland China Fujian Changle ( South East )	Sg2	Population based endoscopy screen-Most should be regarded as gastritis(Benjamin Wong,2014,JAMA)	1999	Han	-	Present study
FJ-H13A	Hiseq2500	375	Draft	Mainland China Fujian Changle ( South East )	Sg2	Population based endoscopy screen-Most should be regarded as gastritis(Benjamin Wong,2014,JAMA)	1999	Han	-	Present study
FJ-H151B	Hiseq2500	375	Draft	Mainland China Fujian Changle ( South East )	Sg2	Population based endoscopy screen-Most should be regarded as gastritis(Benjamin Wong,2014,JAMA)	1999	Han	-	Present study
FJ-H159A	Hiseq2500	375	Draft	Mainland China Fujian Changle ( South East )	Sg2	Population based endoscopy screen-Most should be regarded as gastritis(Benjamin Wong,2014,JAMA)	1999	Han	-	Present study
FJ-H15B	Hiseq2500	375	Draft	Mainland China Fujian Changle ( South East )	Sg2	Population based endoscopy screen-Most should be regarded as gastritis(Benjamin Wong,2014,JAMA)	1999	Han	-	Present study
FJ-H160A	Hiseq2500	375	Draft	Mainland China Fujian Changle ( South East )	Sg2	Population based endoscopy screen-Most should be regarded as gastritis(Benjamin Wong,2014,JAMA)	1999	Han	-	Present study
FJ-H166A	Hiseq2500	375	Draft	Mainland China Fujian Changle ( South East )	Sg2	Population based endoscopy screen-Most should be regarded as gastritis(Benjamin Wong,2014,JAMA)	1999	Han	-	Present study
FJ-H167B	Hiseq2500	375	Draft	Mainland China Fujian Changle ( South East )	Sg2	Population based endoscopy screen-Most should be regarded as gastritis(Benjamin Wong,2014,JAMA)	1999	Han	-	Present study
FJ-H195B	Hiseq2500	375	Draft	Mainland China Fujian Changle ( South East )	Sg2	Population based endoscopy screen-Most should be regarded as gastritis(Benjamin Wong,2014,JAMA)	1999	Han	-	Present study
FJ-H213B	Hiseq2500	375	Draft	Mainland China Fujian Changle ( South East )	Sg2	Population based endoscopy screen-Most should be regarded as gastritis(Benjamin Wong,2014,JAMA)	1999	Han	-	Present study
FJ-H237A	Hiseq2500	375	Draft	Mainland China Fujian Changle ( South East )	Sg2	Population based endoscopy screen-Most should be regarded as gastritis(Benjamin Wong,2014,JAMA)	1999	Han	-	Present study
FJ-H239A	Hiseq2500	375	Draft	Mainland China Fujian Changle ( South East )	Sg2	Population based endoscopy screen-Most should be regarded as gastritis(Benjamin Wong,2014,JAMA)	1999	Han	-	Present study
FJ-H251A	Hiseq2500	375	Draft	Mainland China Fujian Changle ( South East )	Sg2	Population based endoscopy screen-Most should be regarded as gastritis(Benjamin Wong,2014,JAMA)	1999	Han	-	Present study
FJ-H257A	Hiseq2500	375	Draft	Mainland China Fujian Changle ( South East )	Sg2	Population based endoscopy screen-Most should be regarded as gastritis(Benjamin Wong,2014,JAMA)	1999	Han	-	Present study
FJ-H260A	Hiseq2500	375	Draft	Mainland China Fujian Changle ( South East )	Sg2	Population based endoscopy screen-Most should be regarded as gastritis(Benjamin Wong,2014,JAMA)	1999	Han	-	Present study
FJ-H28A	Hiseq2500	375	Draft	Mainland China Fujian Changle ( South East )	Sg2	Population based endoscopy screen-Most should be regarded as gastritis(Benjamin Wong,2014,JAMA)	1999	Han	-	Present study
FJ-H302A	Hiseq2500	375	Draft	Mainland China Fujian Changle ( South East )	Sg2	Population based endoscopy screen-Most should be regarded as gastritis(Benjamin Wong,2014,JAMA)	1999	Han	-	Present study
FJ-H306B	Hiseq2500	375	Draft	Mainland China Fujian Changle ( South East )	Sg2	Population based endoscopy screen-Most should be regarded as gastritis(Benjamin Wong,2014,JAMA)	1999	Han	-	Present study
FJ-H414A	Hiseq2500	375	Draft	Mainland China Fujian Changle ( South East )	Sg2	Population based endoscopy screen-Most should be regarded as gastritis(Benjamin Wong,2014,JAMA)	1999	Han	-	Present study
FJ-H421B	Hiseq2500	375	Draft	Mainland China Fujian Changle ( South East )	Sg2	Population based endoscopy screen-Most should be regarded as gastritis(Benjamin Wong,2014,JAMA)	1999	Han	-	Present study
FJ-H43B	Hiseq2500	375	Draft	Mainland China Fujian Changle ( South East )	Sg2	Population based endoscopy screen-Most should be regarded as gastritis(Benjamin Wong,2014,JAMA)	1999	Han	-	Present study
FJ-H449A	Hiseq2500	375	Draft	Mainland China Fujian Changle ( South East )	Sg2	Population based endoscopy screen-Most should be regarded as gastritis(Benjamin Wong,2014,JAMA)	1999	Han	-	Present study
FJ-H458A	Hiseq2500	375	Draft	Mainland China Fujian Changle ( South East )	Sg2	Population based endoscopy screen-Most should be regarded as gastritis(Benjamin Wong,2014,JAMA)	1999	Han	-	Present study
FJ-H49A	Hiseq2500	375	Draft	Mainland China Fujian Changle ( South East )	Sg2	Population based endoscopy screen-Most should be regarded as gastritis(Benjamin Wong,2014,JAMA)	1999	Han	-	Present study
FJ-H59A	Hiseq2500	375	Draft	Mainland China Fujian Changle ( South East )	Sg2	Population based endoscopy screen-Most should be regarded as gastritis(Benjamin Wong,2014,JAMA)	1999	Han	-	Present study
FJ-H78B	Hiseq2500	375	Draft	Mainland China Fujian Changle ( South East )	Sg2	Population based endoscopy screen-Most should be regarded as gastritis(Benjamin Wong,2014,JAMA)	1999	Han	-	Present study
FJ-H7A	Hiseq2500	375	Draft	Mainland China Fujian Changle ( South East )	Sg2	Population based endoscopy screen-Most should be regarded as gastritis(Benjamin Wong,2014,JAMA)	1999	Han	-	Present study
FJ-H81B	Hiseq2500	375	Draft	Mainland China Fujian Changle ( South East )	Sg2	Population based endoscopy screen-Most should be regarded as gastritis(Benjamin Wong,2014,JAMA)	1999	Han	-	Present study
FJ-H85A	Hiseq2500	375	Draft	Mainland China Fujian Changle ( South East )	Sg2	Population based endoscopy screen-Most should be regarded as gastritis(Benjamin Wong,2014,JAMA)	1999	Han	-	Present study
FJ-H8A	Hiseq2500	375	Draft	Mainland China Fujian Changle ( South East )	Sg2	Population based endoscopy screen-Most should be regarded as gastritis(Benjamin Wong,2014,JAMA)	1999	Han	-	Present study
FJ-W26B	Hiseq2500	375	Draft	Mainland China Fujian Changle ( South East )	Sg2	Population based endoscopy screen-Most should be regarded as gastritis(Benjamin Wong,2014,JAMA)	1999	Han	-	Present study
FJ-W40A	Hiseq2500	375	Draft	Mainland China Fujian Changle ( South East )	Sg2	Population based endoscopy screen-Most should be regarded as gastritis(Benjamin Wong,2014,JAMA)	1999	Han	-	Present study
FJ-W41A	Hiseq2500	375	Draft	Mainland China Fujian Changle ( South East )	Sg2	Population based endoscopy screen-Most should be regarded as gastritis(Benjamin Wong,2014,JAMA)	1999	Han	-	Present study
FJ-W41B	Hiseq2500	375	Draft	Mainland China Fujian Changle ( South East )	Sg2	Population based endoscopy screen-Most should be regarded as gastritis(Benjamin Wong,2014,JAMA)	1999	Han	-	Present study
FJ-W47B	Hiseq2500	375	Draft	Mainland China Fujian Changle ( South East )	Sg2	Population based endoscopy screen-Most should be regarded as gastritis(Benjamin Wong,2014,JAMA)	1999	Han	-	Present study
FJ-W50A	Hiseq2500	375	Draft	Mainland China Fujian Changle ( South East )	Sg2	Population based endoscopy screen-Most should be regarded as gastritis(Benjamin Wong,2014,JAMA)	1999	Han	-	Present study
FJ-W55B	Hiseq2500	375	Draft	Mainland China Fujian Changle ( South East )	Sg2	Population based endoscopy screen-Most should be regarded as gastritis(Benjamin Wong,2014,JAMA)	1999	Han	-	Present study
FJ-W80B	Hiseq2500	375	Draft	Mainland China Fujian Changle ( South East )	Sg2	Population based endoscopy screen-Most should be regarded as gastritis(Benjamin Wong,2014,JAMA)	1999	Han	-	Present study
FJ-W85A	Hiseq2500	375	Draft	Mainland China Fujian Changle ( South East )	Sg2	Population based endoscopy screen-Most should be regarded as gastritis(Benjamin Wong,2014,JAMA)	1999	Han	-	Present study
FJ-X12B	Hiseq2500	375	Draft	Mainland China Fujian Changle ( South East )	Sg2	Population based endoscopy screen-Most should be regarded as gastritis(Benjamin Wong,2014,JAMA)	1999	Han	-	Present study
SD30005	Hiseq2500	375	Draft	Mainland China Shandong ( North )	Sg2	NA	-	Han	-	Present study
SD30068	Hiseq2500	375	Draft	Mainland China Shandong ( North )	Sg2	NA	-	Han	-	Present study
YN1-100	PacBio RS II	-	Complete	Mainland China Yunnan ( South West )	Sg2	Gstric ulcer	2002	Han	-	Present study
YNYX30	Hiseq2500	375	Draft	Mainland China Yunnan ( South West )	Sg2	gastric cancer	-	-	-	Present study
YNYX38	Hiseq2500	375	Draft	Mainland China Yunnan ( South West )	Sg2	gastritis	-	-	-	Present study
YNYX41	Hiseq2500	375	Draft	Mainland China Yunnan ( South West )	Sg2	gastric cancer	-	-	-	Present study
YNYX5	Hiseq2500	375	Draft	Mainland China Yunnan ( South West )	Sg2	gastritis	-	-	-	Present study
YNYX73	Hiseq2500	375	Draft	Mainland China Yunnan ( South West )	Sg2	gastritis	-	-	-	Present study
HZT090500664	Hiseq2500	375	Draft	Mainland China Zhejiang ( South East )	Sg2	Gastric Cancer	2009	Han	-	Present study
HZT090501406	Hiseq2500	375	Draft	Mainland China Zhejiang ( South East )	Sg2	Gastric Cancer	2009	Han	-	Present study
HZT090600333	Hiseq2500	375	Draft	Mainland China Zhejiang ( South East )	Sg2	Gastric Cancer	2009	Han	-	Present study
HZT090600337	Hiseq2500	375	Draft	Mainland China Zhejiang ( South East )	Sg2	Gastric Cancer	2009	Han	-	Present study
HZT342	Hiseq2500	375	Draft	Mainland China Zhejiang ( South East )	Sg2	Gastric Cancer	2009	Han	-	Present study
wls-5-14	PacBio RS II	-	Complete	Mainland China Zhejiang ( South East )	Sg2	chronic gastritis and nephritis	2012	Han	GCA_000591355.1	Cao et al. 2014
ZHOU183	Hiseq2500	375	Draft	Mainland China Zhejiang ( South East )	Sg2	Gastric Cancer	2002	Han	-	Present study
K29	PacBio RS II	-	Complete	Mainland Japan Hokkaido	Sg2	NA	-	-	-	Present study
HP32	PacBio RS II	-	Complete	Hokkaido	Sg2	Gastritis	-	-	-	Present study
HP97	PacBio RS II	-	Complete	Hokkaido	Sg2	Gastritis	-	-	-	Present study
oi01-314	Miseq	187.5	Draft	Mainland Japan Oita	Sg2	Gastric cancer	-	-	-	Present study
oi10-358	Miseq	187.5	Draft	Mainland Japan Oita	Sg2	Gastric Cancer	-	-	-	Present study
oi13-330	Miseq	187.5	Draft	Mainland Japan Oita	Sg2	MALT Lymphoma	-	-	-	Present study
OK206	PacBio RS II	-	Complete	Okinawa	Sg2	Gastric Cancer	-	-	-	Present study
OK304	PacBio RS II	-	Complete	Okinawa	Sg2	Gastric Cancer	-	-	-	Present study
OK314	PacBio RS II	-	Complete	Okinawa	Sg2	Gastric Cancer	-	-	-	Present study
CPY1662	*	*	Complete	Mainland Japan Yamaguchi	Sg2	Duodenal Ulcer	Before 1999	-	GCA_000349505.1	Blanchard et al. 2013
CPY1962	*	*	Complete	Mainland Japan Yamaguchi	Sg2	Gastric ulcer	Before 1999	-	GCA_000275185.1	Blanchard et al. 2013
Hp238	*	*	Complete	Taiwan	Sg2	Gastric Malt Lymphoma	-	-	GCA_000817025.1	Kao et al. 2015
ML1	*	*	Complete	Taiwan	Sg2	MALT Lymphoma	-	-	GCA_001549715.1	Wang et al. 2015
ML2	*	*	Complete	Taiwan	Sg2	MALT Lymphoma	-	-	GCA_001549855.1	Wang et al. 2015
ML3	*	*	Complete	Taiwan	Sg2	MALT Lymphoma	-	-	GCA_001549875.1	Wang et al. 2015
BJWJ16	Hiseq2500	375	Draft	Mainland China Beijing ( North )	Sg3	Gastric cancer	-	Han	-	Present study
BJWJ17	Hiseq2500	375	Draft	Mainland China Beijing ( North )	Sg3	Gastric cancer	-	-	-	Present study
BJXHWU	Hiseq2500	375	Draft	Mainland China Beijing ( North )	Sg3	Gastric ulcer	2004	Han	-	Present study
HLJ014	Hiseq2500	375	Draft	Mainland China Heilongjiang ( North East )	Sg3	Gastric cancer	2006	Han	-	Present study
HLJ016	Hiseq2500	375	Draft	Mainland China Heilongjiang ( North East )	Sg3	Gastric cancer	2006	Han	-	Present study
HLJ022	Hiseq2500	375	Draft	Mainland China Heilongjiang ( North East )	Sg3	Gastric cancer	2006	Han	-	Present study
HLJ030	Hiseq2500	375	Draft	Mainland China Heilongjiang ( North East )	Sg3	Gastric cancer	2006	Han	-	Present study
HLJ039	Hiseq2500	375	Draft	Mainland China Heilongjiang ( North East )	Sg3	poorly differentiated stomach body cancer	2006	Han	GCA_000521245.1	You et al. 2014
HLJ15A	Hiseq2500	375	Draft	Mainland China Heilongjiang ( North East )	Sg3	Gastric cancer	2006	Han	-	Present study
HLJ193	Hiseq2500	375	Draft	Mainland China Heilongjiang ( North East )	Sg3	Atrophic gastritis	2006	Han	published	You et al. 2012
HLJ201	Hiseq2500	375	Draft	Mainland China Heilongjiang ( North East )	Sg3	Superficial gastritis	2006	Han	-	Present study
HLJ215	Hiseq2500	375	Draft	Mainland China Heilongjiang ( North East )	Sg3	Superficial gastritis	2006	Han	-	Present study
HLJ220	Hiseq2500	375	Draft	Mainland China Heilongjiang ( North East )	Sg3	Superficial gastritis	2006	Han	-	Present study
HLJ226	Hiseq2500	375	Draft	Mainland China Heilongjiang ( North East )	Sg3	Duodenal Ulcer	2006	Han	-	Present study
HLJ229	Hiseq2500	375	Draft	Mainland China Heilongjiang ( North East )	Sg3	Atrophic gastritis	2006	Han	-	Present study
HLJ253	Hiseq2500	375	Draft	Mainland China Heilongjiang ( North East )	Sg3	Gastric ulcer	2006	Han	published	You et al. 2012
HLJ256	Hiseq2500	375	Draft	Mainland China Heilongjiang ( North East )	Sg3	Atrophic gastritis	2006	Han	published	You et al. 2012
HLJ259	Hiseq2500	375	Draft	Mainland China Heilongjiang ( North East )	Sg3	Superficial gastritis	2006	Han	-	Present study
HLJ262	Hiseq2500	375	Draft	Mainland China Heilongjiang ( North East )	Sg3	Gastric ulcer	2006	Han	-	Present study
HLJ270	Hiseq2500	375	Draft	Mainland China Heilongjiang ( North East )	Sg3	Gastric ulcer	2006	Han	-	Present study
HLJ271	Hiseq2500	375	Draft	Mainland China Heilongjiang ( North East )	Sg3	Gastric ulcer	2006	Han	published	You et al. 2012
NM110	Hiseq2500	375	Draft	Mainland China Inner Mongolia ( North )	Sg3	Chronic superficial gastritis	2018	Han	-	Present study
NM179	Hiseq2500	375	Draft	Mainland China Inner Mongolia ( North )	Sg3	Atrophic gastritis	2018	Han	-	Present study
NM218	Hiseq2500	375	Draft	Mainland China Inner Mongolia ( North )	Sg3	Chronic superficial gastritis	2018	Han	-	Present study
NM219	Hiseq2500	375	Draft	Mainland China Inner Mongolia ( North )	Sg3	Atrophic gastritis	2018	Han	-	Present study
NM226	Hiseq2500	375	Draft	Mainland China Inner Mongolia ( North )	Sg3 (non-hspEAsia)	Chronic gastritis	2018	Han	-	Present study
NM241	Hiseq2500	375	Draft	Mainland China Inner Mongolia ( North )	Sg3	Atrophic gastritis	2018	Han	-	Present study
NM243	Hiseq2500	375	Draft	Mainland China Inner Mongolia ( North )	Sg3	Atrophic gastritis	2018	Han	-	Present study
NM255	Hiseq2500	375	Draft	Mainland China Inner Mongolia ( North )	Sg3	Atrophic gastritis	2018	Han	-	Present study
NM273	Hiseq2500	375	Draft	Mainland China Inner Mongolia ( North )	Sg3	Chronic gastritis	2018	Han	-	Present study
NM274	Hiseq2500	375	Draft	Mainland China Inner Mongolia ( North )	Sg3	Chronic gastritis	2018	Han	-	Present study
NM281	Hiseq2500	375	Draft	Mainland China Inner Mongolia ( North )	Sg3(non-hspEAsia)	Atrophic gastritis	2018	Han	-	Present study
NM36	Hiseq2500	375	Draft	Mainland China Inner Mongolia ( North )	Sg3	Chronic superficial gastritis	2018	Mongolia	-	Present study
NM44	Hiseq2500	375	Draft	Mainland China Inner Mongolia ( North )	Sg3(non-hspEAsia)	Chronic superficial gastritis	2018	Mongolia	-	Present study
NX32	Hiseq2500	375	Draft	Mainland China Ningxia ( North West )	Sg3(non-hspEAsia)	NA	-	-	-	Present study
NXHP1	Hiseq2500	375	Draft	Mainland China Ningxia ( North West )	Sg3	NA	-	-	-	Present study
NXHP2	Hiseq2500	375	Draft	Mainland China Ningxia ( North West )	Sg3(non-hspEAsia)	NA	-	-	-	Present study
NXHP27	Hiseq2500	375	Draft	Mainland China Ningxia ( North West )	Sg3(non-hspEAsia)	NA	-	-	-	Present study
D33	*	*	Complete	Mainland China Shandong ( North )	Sg3	Gastric cancer	-	Han	GCA_000709945.1	Ref:World J Gastroenterol. 2014 May 21; 20(19): 5666–5671
YTC-5	Hiseq2500	375	Draft	Mainland China Shandong ( North )	Sg3	Gastric Cancer	2007	Han	-	Present study
SD30025	Hiseq2500	375	Draft	Mainland China Shandong ( North )	Sg3 (non-hspEAsia)	NA	-	-	-	Present study
SD30039	Hiseq2500	376	Draft	Mainland China Shandong ( North )	Sg3	NA	-	Han	-	Present study
SD30041	Hiseq2500	376	Draft	Mainland China Shandong ( North )	Sg3	NA	-	-	-	Present study
SD30042	Hiseq2500	377	Draft	Mainland China Shandong ( North )	Sg3(non-hspEAsia)	NA	-	Han	-	Present study
SD30050	Hiseq2500	377	Draft	Mainland China Shandong ( North )	Sg3	NA	-	Han	-	Present study
SD30055	Hiseq2500	378	Draft	Mainland China Shandong ( North )	Sg3	NA	-	Han	-	Present study
SD30063	Hiseq2500	378	Draft	Mainland China Shandong ( North )	Sg3	NA	-	Han	-	Present study
SD30070	Hiseq2500	379	Draft	Mainland China Shandong ( North )	Sg3	NA	-	Han	-	Present study
SD30073	Hiseq2500	379	Draft	Mainland China Shandong ( North )	Sg3	NA	-	Han	-	Present study
SD30074	Hiseq2500	380	Draft	Mainland China Shandong ( North )	Sg3	NA	-	Han	-	Present study
SD30087	Hiseq2500	380	Draft	Mainland China Shandong ( North )	Sg3	NA	-	-	-	Present study
SD30091	Hiseq2500	381	Draft	Mainland China Shandong ( North )	Sg3	NA	-	Han	-	Present study
XA6	Hiseq2500	381	Draft	Mainland China Shanxi Xi'an ( North West )	Sg3	Gastric ulcer	2006	-	-	Present study
YN1-136	PacBio RS II	-	Complete	Mainland China Yunnan ( South West )	Sg3(non-hspEAsia)	GDU	2002	Han	-	Present study
YN1-92	PacBio RS II	-	Complete	Mainland China Yunnan ( South West )	Sg3	Chronic Gastritis	2002	Han	-	Present study
NM106	Hiseq2500	375	Draft	Mainland China Inner Mongolia ( North )	Sg4(non-hspEAsia)	Atrophic gastritis	2018	Mongolia	-	Present study
NM107	Hiseq2500	375	Draft	Mainland China Inner Mongolia ( North )	Sg4(non-hspEAsia)	Atrophic gastritis	2018	Mongolia	-	Present study
NM11	Hiseq2500	375	Draft	Mainland China Inner Mongolia ( North )	Sg4(non-hspEAsia)	Chronic superficial gastritis	2018	Mongolia	-	Present study
NM126	Hiseq2500	375	Draft	Mainland China Inner Mongolia ( North )	Sg4(non-hspEAsia)	Chronic superficial gastritis	2018	Mongolia	-	Present study
NM146	Hiseq2500	375	Draft	Mainland China Inner Mongolia ( North )	Sg4(non-hspEAsia)	Chronic superficial gastritis	2018	Mongolia	-	Present study
NM153	Hiseq2500	375	Draft	Mainland China Inner Mongolia ( North )	Sg4(non-hspEAsia)	Atrophic gastritis	2018	Mongolia	-	Present study
NM160	Hiseq2500	375	Draft	Mainland China Inner Mongolia ( North )	Sg4(non-hspEAsia)	Atrophic gastritis	2018	Mongolia	-	Present study
NM163	Hiseq2500	375	Draft	Mainland China Inner Mongolia ( North )	Sg4(non-hspEAsia)	Atrophic gastritis	2018	Mongolia	-	Present study
NM183	Hiseq2500	375	Draft	Mainland China Inner Mongolia ( North )	Sg4(non-hspEAsia)	Atrophic gastritis	2018	Mongolia	-	Present study
NM188	Hiseq2500	375	Draft	Mainland China Inner Mongolia ( North )	Sg4(non-hspEAsia)	Atrophic gastritis	2018	Mongolia	-	Present study
NM19	Hiseq2500	375	Draft	Mainland China Inner Mongolia ( North )	Sg4(non-hspEAsia)	Chronic gastritis	2018	Mongolia	-	Present study
NM246	Hiseq2500	375	Draft	Mainland China Inner Mongolia ( North )	Sg4(non-hspEAsia)	Atrophic gastritis	2018	Han	-	Present study
NM25	Hiseq2500	375	Draft	Mainland China Inner Mongolia ( North )	Sg4(non-hspEAsia)	Chronic superficial gastritis	2018	Mongolia	-	Present study
NM292	Hiseq2500	375	Draft	Mainland China Inner Mongolia ( North )	Sg4(non-hspEAsia)	Chronic gastritis	2018	Han	-	Present study
NM52	Hiseq2500	375	Draft	Mainland China Inner Mongolia ( North )	Sg4(non-hspEAsia)	Chronic gastritis	2018	Mongolia	-	Present study
NM61	Hiseq2500	375	Draft	Mainland China Inner Mongolia ( North )	Sg4(non-hspEAsia)	Atrophic gastritis	2018	Mongolia	-	Present study
NM85	Hiseq2500	375	Draft	Mainland China Inner Mongolia ( North )	Sg4(non-hspEAsia)	Atrophic gastritis	2018	Mongolia	-	Present study
NM88	Hiseq2500	375	Draft	Mainland China Inner Mongolia ( North )	Sg4(non-hspEAsia)	Chronic gastritis	2018	Mongolia	-	Present study
F32	*	*	Complete	Mainland Japan Fukui	Sg5	Gastric cancer	-	-	GCA_000270045.1	Kawai et al. 2011
HP83	*	*	Complete	Mainland Japan Kyoto	Sg5	Gastric cancer	-	-	GCA_000213135.1	David Graham
oi01-543	Miseq	187.5	Draft	Mainland Japan Oita	Sg5	MALT Lymphoma	-	-	-	Present study
oi04-140	Miseq	187.5	Draft	Mainland Japan Oita	Sg5	Gastric cancer	-	-	-	Present study
oi05-187	Miseq	187.5	Draft	Mainland Japan Oita	Sg5(non-hspEAsia)	MALT Lymphoma	-	-	-	Present study
oi10-252	Miseq	187.5	Draft	Mainland Japan Oita	Sg5	Gastric Cancer	-	-	-	Present study
oi97-474	Miseq	187.5	Draft	Mainland Japan Oita	Sg5	Gastric Cancer	-	-	-	Present study
CPY6261	*	*	Complete	Mainland Japan Yamaguchi	Sg5	Gastric cancer	Before 1999	-	GCA_000274685.1	Blanchard et al. 2013
CPY6271	*	*	Complete	Mainland Japan Yamaguchi	Sg5	Gastric cancer	Before 1999	-	GCA_000274665.1	Blanchard et al. 2013
K111	PacBio RS II	-	Complete	South Korea Seoul	Sg5	Duodenal Ulcer	-	-	-	Present study
K115	PacBio RS II	-	Complete	South Korea Seoul	Sg5	Gastritis	-	-	-	Present study
K131	PacBio RS II	-	Complete	South Korea Seoul	Sg5	Gastritis	-	-	-	Present study
K154	PacBio RS II	-	Complete	South Korea Seoul	Sg5	Gastritis	-	-	-	Present study
K16	PacBio RS II	-	Complete	South Korea Seoul	Sg5	Gastric Cancer	-	-	-	Present study
K172	PacBio RS II	-	Complete	South Korea Seoul	Sg5	Gastritis	-	-	-	Present study
K27	PacBio RS II	-	Complete	South Korea Seoul	Sg5	Duodenal Ulcer	-	-	-	Present study
K46	PacBio RS II	-	Complete	South Korea Seoul	Sg5	Duodenal Ulcer	-	-	-	Present study
K60	PacBio RS II	-	Complete	South Korea Seoul	Sg5	Gastritis	-	-	-	Present study
K64	PacBio RS II	-	Complete	South Korea Seoul	Sg5	Gastritis	-	-	-	Present study
K74	PacBio RS II	-	Complete	South Korea Seoul	Sg5	Gastritis	-	-	-	Present study
K80	PacBio RS II	-	Complete	South Korea Seoul	Sg5	Gastric Cancer	-	-	-	Present study
GU1862	PacBio RS II	-	Complete	Mainland Japan Hokkaido	Sg6	Gastric Ulcer	-	-	-	Present study
MALT1785	PacBio RS II	-	Complete	Mainland Japan Hokkaido	Sg6	MALT Lymphoma	-	-	-	Present study
OK103	PacBio RS II	-	Complete	Okinawa	Sg6	Duodenal Ulcer	-	-	-	Present study
OK113	PacBio RS II	-	Complete	Okinawa	Sg6	Duodenal Ulcer	-	-	GCA_000348865.1	Yahara et al. 2013
OK130	PacBio RS II	-	Complete	Okinawa	Sg6	Duodenal Ulcer	-	-	-	Present study
OK134	PacBio RS II	-	Complete	Okinawa	Sg6	Duodenal Ulcer	-	-	-	Present study
OK168	PacBio RS II	-	Complete	Okinawa	Sg6	Duodenal Ulcer	-	-	-	Present study
OK195	PacBio RS II	-	Complete	Okinawa	Sg6	Duodenal Ulcer	-	-	-	Present study
OK212	PacBio RS II	-	Complete	Okinawa	Sg6	Gastric Cancer	-	-	-	Present study
OK301	PacBio RS II	-	Complete	Okinawa	Sg6	Gastric Cancer	-	-	-	Present study
OK302	PacBio RS II	-	Complete	Okinawa	Sg6	Gastric Cancer	-	-	-	Present study
OK306	PacBio RS II	-	Complete	Okinawa	Sg6	Gastric Cancer	-	-	-	Present study
OK307	PacBio RS II	-	Complete	Okinawa	Sg6	Gastric Cancer	-	-	-	Present study
OK308	PacBio RS II	-	Complete	Okinawa	Sg6	Gastric Cancer	-	-	-	Present study
OK310	PacBio RS II	-	Complete	Okinawa	Sg6	Gastric Cancer	-	-	GCA_000348885.1	Yahara et al. 2013
OK311	PacBio RS II	-	Complete	Okinawa	Sg6	Gastric Cancer	-	-	-	Present study
OK312	PacBio RS II	-	Complete	Okinawa	Sg6	Gastric Cancer	-	-	-	Present study
OK316	PacBio RS II	-	Complete	Okinawa	Sg6	Gastric Cancer	-	-	-	Present study
OK318	PacBio RS II	-	Complete	Okinawa	Sg6	Gastric Cancer	-	-	-	Present study
OK99	PacBio RS II	-	Complete	Okinawa	Sg6	Duodenal Ulcer	-	-	-	Present study
F16	*	*	Complete	Mainland Japan Fukui	Sg7	Gastritis	-	-	GCA_000270005.1	Kawai et al. 2011
F216	PacBio RS II	-	Complete	Mainland Japan Fukui	Sg7	Duodenal Ulcer	-	-	-	Present study
F219	PacBio RS II	-	Complete	Mainland Japan Fukui	Sg7	Duodenal Ulcer	-	-	-	Present study
F221	PacBio RS II	-	Complete	Mainland Japan Fukui	Sg7	Gastric Cancer	-	-	-	Present study
F225	PacBio RS II	-	Complete	Mainland Japan Fukui	Sg7	Gastric Cancer	-	-	-	Present study
F226	PacBio RS II	-	Complete	Mainland Japan Fukui	Sg7	Gastric Cancer	-	-	-	Present study
F227	PacBio RS II	-	Complete	Mainland Japan Fukui	Sg7	MK(Iia)	-	-	-	Present study
F228	PacBio RS II	-	Complete	Mainland Japan Fukui	Sg7	MK(Iic)	-	-	-	Present study
F232	PacBio RS II	-	Complete	Mainland Japan Fukui	Sg7	Duodenal Ulcer	-	-	-	Present study
F233	PacBio RS II	-	Complete	Mainland Japan Fukui	Sg7	Duodenal Ulcer	-	-	-	Present study
F234	PacBio RS II	-	Complete	Mainland Japan Fukui	Sg7	Duodenal Ulcer	-	-	-	Present study
F235	PacBio RS II	-	Complete	Mainland Japan Fukui	Sg7	Duodenal Ulcer	-	-	-	Present study
F30	*	*	Complete	Mainland Japan Fukui	Sg7	Duodenal Ulcer	-	-	GCA_000270025.1	Kawai et al. 2011
F57	*	*	Complete	Mainland Japan Fukui	Sg7	Gastric cancer	-	-	GCA_000270065.1	Kawai et al. 2011
F93	PacBio RS II	-	Complete	Mainland Japan Fukui	Sg7	GDU	-	-	-	Present study
DU1829	PacBio RS II	-	Complete	Mainland Japan Hokkaido	Sg7	Duodenal Ulcer	-	-	-	Present study
DU1838	PacBio RS II	-	Complete	Mainland Japan Hokkaido	Sg7	Duodenal Ulcer	-	-	-	Present study
DU1867	PacBio RS II	-	Complete	Mainland Japan Hokkaido	Sg7	Duodenal Ulcer	-	-	-	Present study
DU1888	PacBio RS II	-	Complete	Mainland Japan Hokkaido	Sg7	Duodenal Ulcer	-	-	-	Present study
GU1861	PacBio RS II	-	Complete	Mainland Japan Hokkaido	Sg7	Gastric Ulcer	-	-	-	Present study
GU1871	PacBio RS II	-	Complete	Mainland Japan Hokkaido	Sg7	Gastric Ulcer	-	-	-	Present study
GU1882	PacBio RS II	-	Complete	Mainland Japan Hokkaido	Sg7	Gastric Ulcer	-	-	-	Present study
GU1883	PacBio RS II	-	Complete	Mainland Japan Hokkaido	Sg7	Gastric Ulcer	-	-	-	Present study
MALT1706	PacBio RS II	-	Complete	Mainland Japan Hokkaido	Sg7	MALT Lymphoma	-	-	-	Present study
MALT1726	PacBio RS II	-	Complete	Mainland Japan Hokkaido	Sg7	MALT Lymphoma	-	-	-	Present study
HP35A	*	*	Complete	Mainland Japan Kyoto	Sg7	Duodenal Ulcer	-	-	GCA_000178935.2	David Graham
HP37	PacBio RS II	-	Complete	Hokkaido	Sg7	Gastritis	-	-	-	Present study
HP76	PacBio RS II	-	Complete	Hokkaido	Sg7	Duodenal Ulcer	-	-	-	Present study
HP85	PacBio RS II	-	Complete	Hokkaido	Sg7	Gastritis	-	-	-	Present study
HP98-10	*	*	Complete	NA	Sg7	Gastric Cancer	-	-	GCA_000172935.1	-
PIK29	PacBio RS II	-	Complete	Hokkaido	Sg7	NA	-	-	-	Present study
PIK93	PacBio RS II	-	Complete	Hokkaido	Sg7	NA	-	-	-	Present study
oi00-255	Miseq	187.5	Draft	Mainland Japan Oita	Sg7	Gastric cancer	-	-	-	Present study
oi00-37	Miseq	187.5	Draft	Mainland Japan Oita	Sg7	Gastric cancer	-	-	-	Present study
oi01-273	Miseq	187.5	Draft	Mainland Japan Oita	Sg7	Gastric cancer	-	-	-	Present study
oi02-729	Miseq	187.5	Draft	Mainland Japan Oita	Sg7	Gastric cancer	-	-	-	Present study
oi02-767	Miseq	187.5	Draft	Mainland Japan Oita	Sg7	MALT Lymphoma	-	-	-	Present study
oi04-303	Miseq	187.5	Draft	Mainland Japan Oita	Sg7	MALT Lymphoma	-	-	-	Present study
oi05-134	Miseq	187.5	Draft	Mainland Japan Oita	Sg7	Gastric Cancer	-	-	-	Present study
oi05-423	Miseq	187.5	Draft	Mainland Japan Oita	Sg7	Gastric Cancer	-	-	-	Present study
oi07-223	Miseq	187.5	Draft	Mainland Japan Oita	Sg7	Gastric Cancer	-	-	-	Present study
oi09-294	Miseq	187.5	Draft	Mainland Japan Oita	Sg7	MALT Lymphoma	-	-	-	Present study
oi10-120	Miseq	187.5	Draft	Mainland Japan Oita	Sg7	MALT Lymphoma	-	-	-	Present study
oi10-354	Miseq	187.5	Draft	Mainland Japan Oita	Sg7	Gastric Cancer	-	-	-	Present study
oi10-416	Miseq	187.5	Draft	Mainland Japan Oita	Sg7	Gastric Cancer	-	-	-	Present study
oi10-453	Miseq	187.5	Draft	Mainland Japan Oita	Sg7	Gastric Cancer	-	-	-	Present study
oi10-456	Miseq	187.5	Draft	Mainland Japan Oita	Sg7	MALT Lymphoma	-	-	-	Present study
oi10-77	Miseq	187.5	Draft	Mainland Japan Oita	Sg7	Gastric Cancer	-	-	-	Present study
oi11-138	Miseq	187.5	Draft	Mainland Japan Oita	Sg7	MALT Lymphoma	-	-	-	Present study
oi11-9	Miseq	187.5	Draft	Mainland Japan Oita	Sg7	Gastric Cancer	-	-	-	Present study
oi99-597	Miseq	187.5	Draft	Mainland Japan Oita	Sg7	Gastric Cancer	-	-	-	Present study
OK136	PacBio RS II	-	Complete	Okinawa	Sg7	Duodenal Ulcer	-	-	-	Present study
OK188	PacBio RS II	-	Complete	Okinawa	Sg7	Duodenal Ulcer	-	-	-	Present study
OK303	PacBio RS II	-	Complete	Okinawa	Sg7	Gastric Cancer	-	-	-	Present study
OK305	PacBio RS II	-	Complete	Okinawa	Sg7	Gastric Cancer	-	-	-	Present study
OK313	PacBio RS II	-	Complete	Okinawa	Sg7	Gastric Cancer	-	-	-	Present study
CPY1124	*	*	Complete	Mainland Japan Yamaguchi	Sg7	Gastric ulcer	Before 1999	-	GCA_000275225.2	Blanchard et al. 2013
CPY1313	*	*	Complete	Mainland Japan Yamaguchi	Sg7	Duodenal Ulcer	Before 1999	-	GCA_000275205.1	Blanchard et al. 2013
CPY3281	*	*	Complete	Mainland Japan Yamaguchi	Sg7	Duodenal Ulcer	Before 1999	-	GCA_000274725.1	Blanchard et al. 2013
CPY6081	*	*	Complete	Mainland Japan Yamaguchi	Sg7	Gastric cancer	Before 1999	-	GCA_000274705.1	Blanchard et al. 2013
CPY6311	*	*	Complete	Mainland Japan Yamaguchi	Sg7	Gastric cancer	Before 1999	-	GCA_000274645.2	Blanchard et al. 2013
BJWJ10	Hiseq2500	375	Draft	Mainland China Beijing ( North )	non-hspEAsia	Gastric cancer	-	-	-	Present study
HLJ011	Hiseq2500	375	Draft	Mainland China Heilongjiang ( North East )	non-hspEAsia	Gastric cancer	2006	-	-	Present study
NM259	Hiseq2500	375	Draft	Mainland China Inner Mongolia ( North )	non-hspEAsia	Atrophic gastritis	2018	Han	-	Present study
NM302	Hiseq2500	375	Draft	Mainland China Inner Mongolia ( North )	non-hspEAsia	Chronic gastritis	2018	Han	-	Present study
NM75	Hiseq2500	375	Draft	Mainland China Inner Mongolia ( North )	non-hspEAsia	Chronic superficial gastritis	2018	Han	-	Present study
NXHP29	Hiseq2500	375	Draft	Mainland China Ningxia ( North West )	non-hspEAsia	NA	-	-	-	Present study
SD30072	Hiseq2500	375	Draft	Mainland China Shandong ( North )	non-hspEAsia	NA	-	-	-	Present study
XA1	Hiseq2500	375	Draft	Mainland China Shanxi Xi'an ( North West )	non-hspEAsia	Gastric ulcer	2006	-	-	Present study
YN-P1482	Hiseq2500	375	Draft	Mainland China Yunnan ( South West )	non-hspEAsia	Chronic gastritis(non-atrophic)	2016	Pumi	-	Present study
YN-P190	Hiseq2500	375	Draft	Mainland China Yunnan ( South West )	non-hspEAsia	Chronic gastritis(non-atrophic)	2016	Pumi	-	Present study
YNYX19	Hiseq2500	375	Draft	Mainland China Yunnan ( South West )	non-hspEAsia	Gastritis, DU	-	-	-	Present study
YNYX45	Hiseq2500	375	Draft	Mainland China Yunnan ( South West )	non-hspEAsia	gastritis	-	-	-	Present study
YNYX49	Hiseq2500	375	Draft	Mainland China Yunnan ( South West )	non-hspEAsia	gastritis	-	-	-	Present study
OK144	PacBio RS II	-	Complete	Okinawa	non-hspEAsia	Duodenal Ulcer	-	-	-	Present study
OK317	PacBio RS II	-	Complete	Okinawa	non-hspEAsia	Gastric Cancer	-	-	-	Present study
K262	PacBio RS II	-	Complete	South Korea Seoul	non-hspEAsia	Gastritis	-	-	-	Present study
K47	PacBio RS II	-	Complete	South Korea Seoul	non-hspEAsia	Duodenal Ulcer	-	-	-	Present study
NM162	Hiseq2500	375	Draft	Mainland China Inner Mongolia ( North )	Sg4(highly clonal with NM160,non-hspEAsia)	Chronic gastritis	2018	Mongolia	-	Present study
NM177	Hiseq2500	375	Draft	Mainland China Inner Mongolia ( North )	Sg3(highly clonal with NM179)	Atrophic gastritis	2018	Mongolia	-	Present study
NM72	Hiseq2500	375	Draft	Mainland China Inner Mongolia ( North )	Sg4(highly clonal with NM85,non-hspEAsia)	Chronic superficial gastritis	2018	Mongolia	-	Present study
NM78	Hiseq2500	375	Draft	Mainland China Inner Mongolia ( North )	non-hspEAsia(highly clonal with NM75)	Chronic superficial gastritis	2018	Han	-	Present study
YN3-36	PacBio RS II	-	Complete	Mainland China Yunnan ( South West )	Sg2(highly clonal with YN1-100)	Chronic Gastritis	2002	Bai	-	Present study
YN-M1574	Hiseq2500	375	Draft	Mainland China Yunnan ( South West )	Sg1(highly clonal with YN-M1575)	Chronic gastritis(non-atrophic)	2016	Mosuo	-	Present study
YN-P1291	Hiseq2500	375	Draft	Mainland China Yunnan ( South West )	non-hspEAsia(highly clonal with YN-P190)	Chronic gastritis(non-atrophic)	2016	Pumi	-	Present study
OK179	PacBio RS II	-	Complete	Okinawa	non-hspEAsia(highly clonal with OK144)	Duodenal Ulcer	-	-	-	Present study
OK180	PacBio RS II	-	Complete	Okinawa	non-hspEAsia(highly clonal with OK144)	Duodenal Ulcer	-	-	-	Present study
OK185	PacBio RS II	-	Complete	Okinawa	non-hspEAsia(highly clonal with OK144)	Duodenal Ulcer	-	-	-	Present study
K93	PacBio RS II	-	Complete	South Korea Seoul	Sg5(highly clonal with K115)	Duodenal Ulcer	-	-	-	Present study
				Note: There are 11 strains that are highly clonal with others, they are removed from fineSTRUCTURE analysis.
				The Sg1 subgroup mainly including isolates from South West of China.
				The Sg2 subgroup mainly including isolates from South East of China.
				The Sg3 subgroup mainly including isolates from North East of China.
				The Sg4 subgroup mainly including isolates from Inner Mongolia of China.
				The Sg5 subgroup mainly including isolates from South Korea.
				The Sg6 subgroup mainly including isolates from Okinawa of Japan.
				The Sg7 subgroup mainly including isolates from mainland Japan.
			-	Information not available
			*	Public available sequence
