# Supplementary material for: Genomic differentiation within East Asian Helicobacter pylori
Source: Microb Genom. 2022 Feb 21;8(2):000676. doi: 10.1099/mgen.0.000676 (PMC8942036; doi:10.1099/mgen.0.000676)
Supplement: Supplementary material 4 [file mgen-8-0676-s004.xlsx]

## Sheet: Sheet1
Supplementary Table S3. Reference isolates from other populations
Strain ID	Geographic origin	Subgroup	Accession number	Refs.
Aklavik117	Canada	hspAmerind	CP003485.1	-
Aklavik86	Canada	hspAmerind	CP003478.1	-
Cuz20	Peru	hspAmerind	CP002076.1	-
Puno120	Peru	hspAmerind	CP002980.1	-
PNG84A	Papua New Guinea	hspMaori	CP011487.1	Montano et al. 2015
ausabrJ05	Australia	hspSahul	CP011485.1	Montano et al. 2015
L7	India	hpAsia2	CP011482.1	Montano et al. 2015
India7	India	hpAsia2	CP002331.1	-
Lithuania75	Lithuania	hpEurope	CP002334.1	-
HPAG1	Sweden	hpEurope	CP000241.1	Oh et al. 2006
P12	Germany	hpEurope	CP001217.1	Fischer et al. 2010
HUP-B14	Spain	hpEurope	CP003486.1	-
J99	USA	hpAfrica1	CP011330.1	Alm et al. 1999
908	France	hpAfrica1	CP002184.1	Devi et al. 2010
Gambia94/24	Gambia	hpAfrica1	CP002332.1	Human Microbiome Project
SouthAfrica7	South Africa	hpAfrica2	CP002336.1	Duncan et al. 2013
SouthAfrica20	South Africa	hpAfrica2	CP006691.1	Duncan et al. 2013
K26A1	South Africa	hpAfrica2	CP011486	Montano et al. 2015
